# Supplementary material for: Genome Sequence of Chrysotila roscoffensis, a Coccolithphore Contributed to Global Biogeochemical Cycles
Source: Genes (Basel). 2021 Dec 23;13(1):40. doi: 10.3390/genes13010040 (PMC8775090; doi:10.3390/genes13010040)
Supplement: Supplementary file 1 [file genes-13-00040-s001.zip]

Archive with 1 entries (1 files):
- genes-1443133-supplementary.pdf
